# Supplementary material for: Microglia attenuate the kainic acid‐induced death of hippocampal neurons in slice cultures
Source: Neuropsychopharmacol Rep. 2019 Dec 3;40(1):85–91. doi: 10.1002/npr2.12086 (PMC7292224; doi:10.1002/npr2.12086)
Supplement: Supplementary file 1 [file NPR2-40-85-s001.xlsx]

## Sheet: Fig.1 E, F
	Fig. 1 E
	neuron density of slice culture CA3 (cells/mm2)							DIV8				DIV11				DIV15
		DIV8	DIV11	DIV15				Count	area	density		Count	area	density		Count	area	density
	ctrl	3746.61	3691.5	3768.2			ctrl	91	24288.6	3746.61		87	23567.7	3691.5		110	29191.6	3768.2
		3755.46	3715.43	4485.82				94	25030.2	3755.46		88	23685	3715.43		95	21177.8	4485.82
		3543.66	3793.21	3161.75				89	25115.3	3543.66		102	26890.1	3793.21		69	21823.3	3161.75
		3739.14	3391.85	3113.41				72	19255.8	3739.14		57	16805	3391.85		92	29549.6	3113.41
		4052.34	3687.56	4088.29				92	22703	4052.34		86	23321.6	3687.56		135	33021.1	4088.29
		3331.6	3470.35	3472.68				72	21611.3	3331.6		71	20459	3470.35		77	22173.1	3472.68
		4771.93	3630.72	3609.12				163	34158.1	4771.93		83	22860.5	3630.72		64	17732.9	3609.12
		4221.83	3470.48	3142.6				106	25107.6	4221.83		76	21899	3470.48		80	25456.6	3142.6
		4289.92	3195.51	3810.07				116	27040.1	4289.92		82	25661	3195.51		95	24933.9	3810.07
			4079.07									95	23289.6	4079.07
		DIV8	DIV11	DIV15				DIV8				DIV11				DIV15
	KA	2753.29	1326.78	999.268			KA	51	18523.3	2753.29		34	25626	1326.78		22	22016.1	999.268
		2442.42	1856.43	960.046				61	24975.2	2442.42		46	24778.7	1856.43		33	34373.3	960.046
		2630.22	1225.88	627.928				48	18249.4	2630.22		28	22840.8	1225.88		16	25480.6	627.928
		2056.27	2180.21	1095.88				57	27720.1	2056.27		41	18805.5	2180.21		36	32850.2	1095.88
		2329.78	1921.23	802.933				70	30045.8	2329.78		53	27586.5	1921.23		27	33626.7	802.933
		2029.9	892.336	950.13				43	21183.3	2029.9		24	26895.7	892.336		27	28417.2	950.13
		2229.2	1534.93	668.533				66	29607.1	2229.2		41	26711.3	1534.93		17	25428.8	668.533
		1915.25	1338.93	973.056				42	21929.3	1915.25		31	23152.8	1338.93		25	25692.2	973.056
		2059.71	1434.32	1201.52				49	23789.7	2059.71		36	25099	1434.32		36	29962.1	1201.52
		1910.81	1267.27	536.206				38	19886.8	1910.81		34	26829.3	1267.27		20	37299.1	536.206
		2229.84	1866.31					65	29150	2229.84		44	23575.9	1866.31
		2405.13	1605.2					56	23283.6	2405.13		49	30525.9	1605.2
		2475.41						55	22218.5	2475.41
	Fig. 1 F
	microglia density of slice culture CA3 (cells/mm2)							DIV8				DIV11				DIV15
		DIV8	DIV11	DIV15				Count	area	density		Count	area	density		Count	area	density
	ctrl	168.704	138.933	119.085			ctrl	100768	17	168.704		100768	14	138.933		100768	12	119.085
		119.085	158.78	129.009				100768	12	119.085		100768	16	158.78		100768	13	129.009
		168.704	79.3902	168.704				100768	17	168.704		100768	8	79.3902		100768	17	168.704
		129.009	178.628	119.085				100768	13	129.009		100768	18	178.628		100768	12	119.085
		109.161	148.857	148.857				100768	11	109.161		100768	15	148.857		100768	15	148.857
		79.3902	138.933	109.161				100768	8	79.3902		100768	14	138.933		100768	11	109.161
		138.933	158.78	99.2377				100768	14	138.933		100768	16	158.78		100768	10	99.2377
		158.78	129.009	168.704				100768	16	158.78		100768	13	129.009		100768	17	168.704
		129.009	119.085	119.085				100768	13	129.009		100768	12	119.085		100768	12	119.085
			148.857									100768	15	148.857
		DIV8	DIV11	DIV15				DIV8				DIV11				DIV15
	KA	228.247	287.789	307.637			KA	100768	23	228.247		100768	29	287.789		100768	31	307.637
		218.323	277.866	317.561				100768	22	218.323		100768	28	277.866		100768	32	317.561
		208.399	297.713	327.484				100768	21	208.399		100768	30	297.713		100768	33	327.484
		178.628	347.332	506.112				100768	18	178.628		100768	35	347.332		100768	51	506.112
		208.399	347.332	327.484				100768	21	208.399		100768	35	347.332		100768	33	327.484
		238.17	357.256	317.561				100768	24	238.17		100768	36	357.256		100768	32	317.561
		198.475	357.256	168.704				100768	20	198.475		100768	36	357.256		100768	17	168.704
		228.247	327.484	317.561				100768	23	228.247		100768	33	327.484		100768	32	317.561
		208.399	327.484	347.332				100768	21	208.399		100768	33	327.484		100768	35	347.332
		258.018	317.561	327.484				100768	26	258.018		100768	32	317.561		100768	33	327.484
		198.475	387.027					100768	20	198.475		100768	39	387.027
		317.561	377.103					100768	32	317.561		100768	38	377.103
		277.866						100768	28	277.866

## Sheet: Fig.2 C, D
Fig. 2 C
microglia density of slice culture in CA3 (cells/mm2)						DIV8				DIV11				DIV15
	DIV8	DIV11	DIV15			Area	count	density		Area	Count	density		Area	Count	density
ctrl-Saline	168.704	79.3902	258.018		ctrl-Saline	100768	17	168.704		100768	8	79.3902		100768	26	258.018
	188.552	129.009	89.3139			100768	19	188.552		100768	13	129.009		100768	9	89.3139
	59.5426	178.628	158.78			100768	6	59.5426		100768	18	178.628		100768	16	158.78
	99.2377	138.933	69.4664			100768	10	99.2377		100768	14	138.933		100768	7	69.4664
	109.161	158.78	148.857			100768	11	109.161		100768	16	158.78		100768	15	148.857
	148.857	198.475	198.475			100768	15	148.857		100768	20	198.475		100768	20	198.475
ctrl-KA	208.399	387.027	238.17		ctrl-KA	100768	21	208.399		100768	39	387.027		100768	24	238.17
	287.789	357.256	307.637			100768	29	287.789		100768	36	357.256		100768	31	307.637
	198.475	486.265	277.866			100768	20	198.475		100768	49	486.265		100768	28	277.866
	258.018	258.018	307.637			100768	26	258.018		100768	26	258.018		100768	31	307.637
	178.628	208.399	188.552			100768	18	178.628		100768	21	208.399		100768	19	188.552
	158.78	218.323	208.399			100768	16	158.78		100768	22	218.323		100768	21	208.399
clophosome-Saline	0	0	9.92377		clophosome-Saline	100768	0	0		100768	0	0		100768	1	9.92377
	0	0	19.8475			100768	0	0		100768	0	0		100768	2	19.8475
	29.7713	49.6189	39.6951			100768	3	29.7713		100768	5	49.6189		100768	4	39.6951
	19.8475	0	0			100768	2	19.8475		100768	0	0		100768	0	0
	9.92377	0	9.92377			100768	1	9.92377		100768	0	0		100768	1	9.92377
	19.8475	19.8475	9.92377			100768	2	19.8475		100768	2	19.8475		100768	1	9.92377
clophosome-KA	0	0	29.7713		clophosome-KA	100768	0	0		100768	0	0		100768	3	29.7713
	9.92377	0	9.92377			100768	1	9.92377		100768	0	0		100768	1	9.92377
	0	19.8475	69.4664			100768	0	0		100768	2	19.8475		100768	7	69.4664
	19.8475	9.92377	9.92377			100768	2	19.8475		100768	1	9.92377		100768	1	9.92377
	9.92377	0	0			100768	1	9.92377		100768	0	0		100768	0	0
	0		0			100768	0	0						100768	0	0
Fig. 2 D
neuron density of slice culture CA3 (cells/mm2)						DIV8				DIV11				DIV15
	DIV8	DIV11	DIV15			Area	count	density		Area	Count	density		Area	Count	density
ctrl-Saline	3016.71	3526.03	3420.75		ctrl-Saline	29502.3	89	3016.71		28644.1	101	3526.03		24263.7	83	3420.75
	4188.5	3471.15	3155.28			20771.2	87	4188.5		27368.4	95	3471.15		20600.4	65	3155.28
	3244.94	2801.04	3303.6			20339.4	66	3244.94		29988.9	84	2801.04		23005.2	76	3303.6
	3079.08	2887.4	3291.72			21110.2	65	3079.08		24589.6	71	2887.4		18227.6	60	3291.72
	2770.54	3041.16	3103.12			26348.7	73	2770.54		25648.1	78	3041.16		17079.6	53	3103.12
	3160.91	3028.78	3790.87			18349.1	58	3160.91		19810	60	3028.78		19256.8	73	3790.87
ctrl-KA	1592.16	1159.36	1379.89		ctrl-KA	31403.9	50	1592.16		24151.3	28	1159.36		19566.7	27	1379.89
	2574.19	706.43	804.16			24862.2	64	2574.19		26895.8	19	706.43		28601.3	23	804.16
	1966.84	1641.1	1571.48			22879.4	45	1966.84		25592.6	42	1641.1		18453.9	29	1571.48
	1939.72	1133.33	1138.12			22168.2	43	1939.72		20294.1	23	1133.33		20208.7	23	1138.12
	2178.16	1787.26	795.81			18823.2	41	2178.16		30213.8	54	1787.26		26388.2	21	795.81
	2454.93	2529.04	370.405			27699.4	68	2454.93		19770.4	50	2529.04		18898.3	7	370.405
clophosome-Saline	3430.47	3430.47	2993.29		clophosome-Saline	24194.9	83	3430.47		24194.9	83	3430.47		21047.1	63	2993.29
	3157.55	3157.55	3752.44			26286.2	83	3157.55		26286.2	83	3157.55		15456.6	58	3752.44
	3177.61	3177.61	3444.97			28323.2	90	3177.61		28323.2	90	3177.61		29027.9	100	3444.97
	2478.49	2478.49	3833.33			24208.3	60	2478.49		24208.3	60	2478.49		24782.7	95	3833.33
	3052	3052	3316.25			28833.6	88	3052		28833.6	88	3052		28345.3	94	3316.25
	3465.71	3465.71	2630.73			26834.3	93	3465.71		26834.3	93	3465.71		25468.2	67	2630.73
clophosome-KA	1152.49	350.47	369.871		clophosome-KA	20824.5	24	1152.49		28533.1	10	350.47		24332.8	9	369.871
	1082.98	306.056	218.788			28624.7	31	1082.98		26139	8	306.056		22853.2	5	218.788
	371.287	623.947	526.054			37706.7	14	371.287		22437.8	14	623.947		26613.3	14	526.054
	612.834	641.419	717.976			29371.7	18	612.834		23385.6	15	641.419		25070.5	18	717.976
	583.109	512.339	200.108			27439.1	16	583.109		23422	12	512.339		39978.4	8	200.108
	713.765		131.508			25218.4	18	713.765						30416.4	4	131.508

## Sheet: Fig. 2 E, F
Fig. 2 E
microglia density of slice culture in CA3 (cells/mm2)											DIV11				DIV15
	DIV8	DIV11	DIV15				Area	count	density		Area	Count	density		Area	Count	density
ctrl-Saline	158.78	138.933	99.2377			ctrl-Saline	100768	16	158.78		100768	14	138.933		100768	10	99.2377
	168.704	109.161	198.475				100768	17	168.704		100768	11	109.161		100768	20	198.475
	99.2377	148.857	119.085				100768	10	99.2377		100768	15	148.857		100768	12	119.085
	59.5426	168.704	99.2377				100768	6	59.5426		100768	17	168.704		100768	10	99.2377
	129.009	168.704	79.3902				100768	13	129.009		100768	17	168.704		100768	8	79.3902
	99.2377	129.009	119.085				100768	10	99.2377		100768	13	129.009		100768	12	119.085
		168.704									100768	17	168.704
ctrl-KA	109.161	267.942	238.17			ctrl-KA	100768	11	109.161		100768	27	267.942		100768	24	238.17
	267.942	267.942	228.247				100768	27	267.942		100768	27	267.942		100768	23	228.247
	228.247	317.561	297.713				100768	23	228.247		100768	32	317.561		100768	30	297.713
	158.78	148.857	228.247				100768	16	158.78		100768	15	148.857		100768	23	228.247
	79.3902	228.247	238.17				100768	8	79.3902		100768	23	228.247		100768	24	238.17
	238.17	297.713	228.247				100768	24	238.17		100768	30	297.713		100768	23	228.247
	178.628	238.17					100768	18	178.628		100768	24	238.17
	277.866						100768	28	277.866
PLX3397-Saline	49.6189	39.6951	0			PLX3397-Saline	100768	5	49.6189		100768	4	39.6951		100768	0	0
	29.7713	0	9.92377				100768	3	29.7713		100768	0	0		100768	1	9.92377
	9.92377	19.8475	19.8475				100768	1	9.92377		100768	2	19.8475		100768	2	19.8475
	0	19.8475	0				100768	0	0		100768	2	19.8475		100768	0	0
	9.92377	19.8475	0				100768	1	9.92377		100768	2	19.8475		100768	0	0
	0	9.92377	0				100768	0	0		100768	1	9.92377		100768	0	0
	85.2825	0					35177.2	3	85.2825		100768	0	0
PLX3397-KA	0	39.6951	9.92377			PLX3397-KA	100768	0	0		100768	4	39.6951		100768	1	9.92377
	0	59.5426	0				100768	0	0		100768	6	59.5426		100768	0	0
	29.7713	49.6189	19.8475				100768	3	29.7713		100768	5	49.6189		100768	2	19.8475
	59.5426	59.5426	0				100768	6	59.5426		100768	6	59.5426		100768	0	0
	19.8475	39.6951	29.7713				100768	2	19.8475		100768	4	39.6951		100768	3	29.7713
	0	19.8475	49.6189				100768	0	0		100768	2	19.8475		100768	5	49.6189
	19.8475						100768	2	19.8475
	19.8475						100768	2	19.8475
Fig. 2 F
neuron density of slice culture CA3 (cells/mm2)											DIV11				DIV15
	DIV8	DIV11	DIV15				Area	count	density		Area	Count	density		Area	Count	density
ctrl-Saline	3870.38	2349.58	2851.4			ctrl-Saline	25320.5	98	3870.38		22131.6	52	2349.58		30160.6	86	2851.4
	3659.88	4592.1	4491.91				20492.5	75	3659.88		24171.9	111	4592.1		22930.1	103	4491.91
	3794.12	3476.71	3624.15				17395.3	66	3794.12		23873.2	83	3476.71		19866.8	72	3624.15
	3508.38	3347.24	4053.77				30213.4	106	3508.38		19120.2	64	3347.24		20228.1	82	4053.77
	3821.21	3692.43	3944.16				19365.6	74	3821.21		17603.6	65	3692.43		21297.3	84	3944.16
	4116.23	4463.78	3983.16				24780	102	4116.23		25314.9	113	4463.78		29624.7	118	3983.16
		4182.19									24150	101	4182.19
ctrl-KA	3188.82	1817.21	1847.71			ctrl-KA	21638.1	69	3188.82		34118.3	62	1817.21		28684.2	53	1847.71
	1427.36	1507.54	1069.68				21718.4	31	1427.36		34493.4	52	1507.54		28980.7	31	1069.68
	2803.91	1660.6	495.507				24608.5	69	2803.91		28303.1	47	1660.6		22199.5	11	495.507
	2490.68	2103.01	856.84				20074.8	50	2490.68		24250.9	51	2103.01		32678.2	28	856.84
	2484.39	1518.88	1361.29				22943.3	57	2484.39		28310.3	43	1518.88		30118.5	41	1361.29
	2655.51	1738.06	2036.85				21464.8	57	2655.51		29343	51	1738.06		27984.4	57	2036.85
	2801.68	2536.9					19988	56	2801.68		26804.4	68	2536.9
	3175.38						22044.6	70	3175.38
PLX3397-Saline	3780.88	2496.4	4136.73			PLX3397-Saline	19043.2	72	3780.88		20830	52	2496.4		27316.2	113	4136.73
	3861.7	4227.05	4253.21				22528.9	87	3861.7		18925.7	80	4227.05		21865.8	93	4253.21
	3870.35	3139.62	4124.91				20153.2	78	3870.35		19429.1	61	3139.62		34182.6	141	4124.91
	3882.35	4392.33	3698				19575.8	76	3882.35		23449.9	103	4392.33		19740.4	73	3698
	3438.38	4471.07	4434.17				27047.6	93	3438.38		15208.9	68	4471.07		22101.1	98	4434.17
	2769.37	2298.33	2309.37				19137.9	53	2769.37		30456.9	70	2298.33		23383	54	2309.37
	4290.51	3543.54					23307.2	100	4290.51		22011.9	78	3543.54
PLX3397-KA	2094.44	86.421	426.037			PLX3397-KA	25305.1	53	2094.44		23142.5	2	86.421		25819.4	11	426.037
	1339.94	563.426	385.876				20896.5	28	1339.94		31947.4	18	563.426		33689.6	13	385.876
	1996.7	102.515	0				24540.5	49	1996.7		39018.7	4	102.515		21018.9	0	0
	1664.82	480.588	515.15				26429.2	44	1664.82		31211.7	15	480.588		29117.7	15	515.15
	1451.09	55.3708	402.418				22741.5	33	1451.09		36120.1	2	55.3708		27334.8	11	402.418
	1453.93	335.561	298.357				35765.2	52	1453.93		26820.7	9	335.561		23461.9	7	298.357
	1837.92						20131.4	37	1837.92
	1922.17						29133.7	56	1922.17
